# Supplementary material for: Meta-analysis and meta-regression of omega-3 polyunsaturated fatty acid supplementation for major depressive disorder
Source: Transl Psychiatry. 2016 Mar 15;6(3):e756–. doi: 10.1038/tp.2016.29 (PMC4872453; doi:10.1038/tp.2016.29)
Supplement: Supplementary Table 1 [file tp201629x6.xlsx]

## Sheet: Blad1
Study name	Year	Comparison	Outcome	Age	Duration	Other	Concurrent AD use	Dose EPA	Dose DHA	EPA/(EPA+DHA) ratio	Baseline severity	Total N	Jadad	Data format	Std diff in means	Std Err	Hedges's g	Std Err
Nemets	2002	Blank	HDRS-24	53	28		Yes, adjuvant	2000	0	1	17	20	5	F for diff in change	1.87617	0.536656	1.79689	0.513981
Su	2003	Blank	HDRS-21	38	56		91% treated	4400	2200	0.666667	19	22	4	Means, SD in each group	2.06665	0.529531	1.98817	0.509422
Marangell	2003	Blank	MADRS	47	42		No, monotherapy	0	2000	0	19	35	1	Mean change, SD difference in each group	0.415635	0.341829	0.406117	0.334001
Grenyer	2007	Blank	HDRS-21	45	112		74% treated	2200	600	0.785714	21	83	5	F for diff in change	-0.0905731	0.219785	-0.0897319	0.217743
Jazayeri	2008	Blank	HDRS-24	35	56		Yes, adjuvant	1000	0	1	22	32	5	F for diff in change	1.08397	0.378628	1.05665	0.369083
Lucas	2009	Blank	HDRS-21	49	56	MDD subgroup	No, monotherapy	1050	150	0.875	16	29	5	Means, SD in each group	-0.663275	0.383416	-0.644679	0.372666
Mischoulon	2009	Blank	HDRS-17	45	56		No, monotherapy	1000	0	1	20	35	5	Means, p in each group	0.542916	0.34546	0.530483	0.337548
Carney	2009	Blank	HDRS-17	58	70		Yes, adjuvant	930	750	0.553571	20	162	5	Means, SD in each group	0.21215	0.181604	0.210822	0.180467
Bot	2010	Blank	MADRS	54	84		Yes, adjuvant	1000	0	1	19	24	4	F for diff in change	-0.521217	0.415122	-0.503244	0.400808
Lespérance	2011	Blank	IDS-SR30	46	56		40.3% treated	1050	150	0.875	21	432	5	Means, SD in each group	0.152391	0.0963687	0.152125	0.0962005
Gertsik	2012	Blank	HDRS-21	41	56		Yes, adjuvant	1800	400	0.818182	22	40	3	F for diff in change	0.85988	0.332043	0.842796	0.325446
Mozaffari-Khosravi	2012	DHA	HDRS-17	34	84		Yes, adjuvant	0	1000	0	16	41	5	Mean change, SD difference in each group	0.0485022	0.312486	0.0475635	0.306438
Mozaffari-Khosravi	2012	EPA	HDRS-17	36	84		Yes, adjuvant	1000	0	1	16	42	5	Mean change, SD difference in each group	1.21041	0.335678	1.18757	0.329344
Mischoulon	2015	DHA	HDRS-17	46	56		No, monotherapy	180	900	0.166667	20	117	5	Mean change, SD difference in each group	-0.048901	0.184934	-0.0485814	0.183726
Mischoulon	2015	EPA	HDRS-17	46	56		No, monotherapy	1060	274	0.794603	20	119	5	Mean change, SD difference in each group	0.17916	0.183714	0.178009	0.182533
Additional preliminary studies included in sensitivity analysis
Coryell	2007	~1g/d	MADRS	29	42	Unpublished data	Yes, adjuvant	740	400	0.649	NA	5	NA, unpublished	Independent groups (means, SD's)	-0.117	0.91	-0.09	0.66
Coryell	2007	~2g/d	MADRS	29	42	Unpublished data	Yes, adjuvant	1480	800	0.649	NA	6	NA, unpublished	Independent groups (means, SD's)	-0.47	0.88	-0.38	0.7
Gonzáles	2011	Blank	HDRS-17	39	56	High drop-out (55%)	Yes, adjuvant	3000	0	1	24	9	2	Means, SD in each group	0.75	0.69	0.67	0.62
